# Supplementary material for: Mind-Wandering during Personal Music Listening in Everyday Life: Music-Evoked Emotions Predict Thought Valence
Source: Int J Environ Res Public Health. 2021 Nov 24;18(23):12321. doi: 10.3390/ijerph182312321 (PMC8656507; doi:10.3390/ijerph182312321)
Supplement: Supplementary file 1 [file ijerph-18-12321-s001.zip]

Archive with 1 entries (1 files):
- ijerph-1432308-supplementary.pdf
